# Supplementary material for: Enhancing Thrust in Underwater Bio-Inspired Propulsion Fin Using Shear-Stiffening Gel
Source: Biomimetics (Basel). 2025 Mar 25;10(4):198. doi: 10.3390/biomimetics10040198 (PMC12025331; doi:10.3390/biomimetics10040198)
Supplement: Supplementary file 1 [file biomimetics-10-00198-s001.zip]

Archive with 4 entries (3 files):
- Supplementary Videos_SK/
- Supplementary Videos_SK/S2.mp4
- Supplementary Videos_SK/S1.mp4
- Supplementary Videos_SK/Supplementary caption.txt
