# Supplementary material for: Enhancing Thrust in Underwater Bio-Inspired Propulsion Fin Using Shear-Stiffening Gel
Source: Biomimetics (Basel). 2025 Mar 25;10(4):198. doi: 10.3390/biomimetics10040198 (PMC12025331; doi:10.3390/biomimetics10040198)
Supplement: Supplementary file 1 [file biomimetics-10-00198-s001.zip › Supplementary Videos_SK/Supplementary caption.txt]

Supplementary Video S1. Video of yawing behavior of compound fin at speed ratios of 1 (T = 2.0 s, θ𝑦𝑦max = 30°). 
Supplementary Video S2. Video of yawing behavior of compound fin at speed ratios of 2.3 (T = 2.0 s, θ𝑦𝑦max = 30°).
